# Supplementary material for: Neurophysiological Changes in the First Year After Cell Transplantation in Sub-acute Complete Paraplegia
Source: Front Neurol. 2021 Jan 18;11:514181. doi: 10.3389/fneur.2020.514181 (PMC7848788; doi:10.3389/fneur.2020.514181)
Supplement: Figure S1 — Thoracoabdominal recording sites. The electrode positions for the surface electrode intercostal recordings are shown. The NLI is indicated in purple. Needle electrodes were used to record from the rectus abdominus muscle groups between the lower sternum and pubic bone. [file Presentation_1.zip]

Archive with 20 entries (19 files):
- Supplemental Figures 12.25.2020/
- __MACOSX/._Supplemental Figures 12.25.2020
- Supplemental Figures 12.25.2020/Figure S9. Brachial plexus recovery semilog scale.tiff
- __MACOSX/Supplemental Figures 12.25.2020/._Figure S9. Brachial plexus recovery semilog scale.tiff
- Supplemental Figures 12.25.2020/Figure S8. Intercostal spastic activity.tif
- __MACOSX/Supplemental Figures 12.25.2020/._Figure S8. Intercostal spastic activity.tif
- Supplemental Figures 12.25.2020/Figure S5. Small amplitude voluntary EMG .tif
- __MACOSX/Supplemental Figures 12.25.2020/._Figure S5. Small amplitude voluntary EMG .tif
- Supplemental Figures 12.25.2020/Figure S2. ISNCSCI NLI.tif
- __MACOSX/Supplemental Figures 12.25.2020/._Figure S2. ISNCSCI NLI.tif
- Supplemental Figures 12.25.2020/Figure S1. Thoracoabdominal recording sites.tif
- __MACOSX/Supplemental Figures 12.25.2020/._Figure S1. Thoracoabdominal recording sites.tif
- Supplemental Figures 12.25.2020/Figure S4. M Wave example.tif
- __MACOSX/Supplemental Figures 12.25.2020/._Figure S4. M Wave example.tif
- Supplemental Figures 12.25.2020/Figure S3. TMS recruitment curves.tif
- __MACOSX/Supplemental Figures 12.25.2020/._Figure S3. TMS recruitment curves.tif
- Supplemental Figures 12.25.2020/Figure S7. Effect of low pass filter to remove EKG artifact.tif
- __MACOSX/Supplemental Figures 12.25.2020/._Figure S7. Effect of low pass filter to remove EKG artifact.tif
- Supplemental Figures 12.25.2020/Figure S6. Example of a spasm.tif
- __MACOSX/Supplemental Figures 12.25.2020/._Figure S6. Example of a spasm.tif
