# Supplementary material for: Neurophysiological Changes in the First Year After Cell Transplantation in Sub-acute Complete Paraplegia
Source: Front Neurol. 2021 Jan 18;11:514181. doi: 10.3389/fneur.2020.514181 (PMC7848788; doi:10.3389/fneur.2020.514181)
Supplement: Supplementary file 2 [file Data_Sheet_1.XLSX]

## Sheet: Sheet1
Subject	LEVEL		Time Point		MEP amplitude ± SD mV	MEP latency ± SD ms		Average amplitude during breath hold (µv)	Percentage of window (%)	µv x time (s)	Onset Latency (s)		MEP amplitude ± SD mV	MEP latency ± SD ms		Average amplitude during breath hold (µv)	Percentage of window (%)	µv x time (s)	Onset Latency (s)		Subject	LEVEL	Time Point	MEP amplitude ± SD mV	MEP latency ± SD ms		Average amplitude during breath hold (µv)	Percentage of window (%)	µv x time (s)	Onset latency (s)		MEP amplitude ± SD mV	MEP latency ± SD ms	Average amplitude during breath hold (µv)	Percentage of window (%)	µv x time (s)	Onset Latency (s)
	Right Left																				Right Left
001- AIS A-T3	T5		B		NT	NT		NT	NT	NT	NT		NT	NT		NT	NT	NT	NT		--002-AIS A –T6	T5	B	ND	ND		ND	ND	ND	ND		0.8 ± 0.06	11.6 ±0.2	ND	ND	ND	ND
			6		1.53 ± 0.3	12.0 ± 0.12		NT	NT	NT	NT		1.7 ± 0.08	11.9 ± 0.1		NT	NT	NT	NT				6	0.9 ± 0.08	11.3 ± 0.06		110 ± 2.1	70 ± 5	924	1.0 ± 0.3		0.9 ± 0.03	11.5 ± 0.07	142.8 ± 10.7	67 ± 4	1149	1.2 ± 0.35
			12		1.4 ± 0.13	12.1 ± 0.1		NT	NT	NT	NT		1.9 ± 0.1	12.2 ± 0.1		NT	NT	NT	NT				12	1.4 ± 0.06	11.6 ± 0.2		125.6 ± 9.5	82 ± 3.2	1239	0.6 ± 0.4		1.7 ± 0.09	11.8 ± 0.3	150.7 ± 14.6	79 ± 1	1422	0.6 ± 0.22
	T6		B		NT	NT		NT	NT	NT	NT		NT	NT		NT	NT	NT	NT			T6	B	0.62 ± 0.05	12.3 ± 0.3		96.2 ± 9.7	69 ± 10	133	0.8 ± 0.3		0.6 ± 0.04	12.4 ± 0.07	70.4 ± 9.3	69 ± 5	591	1.1 ± 0.2
			6		0.83 ± 0.06	12.3 ± 0.7		NT	NT	NT	NT		1.1 ± 0.07	12.1 ± 0.13		NT	NT	NT	NT				6	1.1 ± 0.06	12.5 ± 0.2		105 ± 14.2	81 ± 13	1020	0.6 ± 0.42		1.1 ± 0.08	12.5 ± 0.3	113. 6± 13.2	80 ± 9	1185	0.6 ± 0.1
			12		1.9 ± 0.2	12.2 ± 0.12		NT	NT	NT	NT		2.1 ± 0.04	12.3 ± 0.2		NT	NT	NT	NT				12	1.1 ± 0.05	12.4 ± 0.3		101.2 ± 14.2	92 ± 6	1304	0.51 ± 0.38		1.5 ±0.04	12.3 ± 0.2	144.2 ± 10.6	88 ± 13	1522	0.54 ± 0.27
	T7		B		NT	NT		NT	NT	NT	NT		NT	NT		NT	NT	NT	NT			T7	B	0.29 ±0.01	13.1 ± 0.4		40 ± 5.6	48 ± 13	230	0.97 ± 0.32		0.4 ± 0.03	13.1 ±0.3	48.3 ± 9.9	56 ± 3	322	0.7 ± 0.42
			6		ND	ND		NT	NT	NT	NT		0.11 ± 0.03	12.6 ±0.12		NT	NT	NT	NT				6	0.3 ± 0.007	13.5 ± 0.3		44.8 ± 10.1	73 ± 5	394	1.0 ± 0.31		0.5 ± 0.06	13.4 ± 0.3	81 ± 10.1	68 ± 2	660	0.82 ± 0.39
			12		ND	ND		NT	NT	NT	NT		ND	ND		NT	NT	NT	NT				12	0.73 ± 0.08	13.6 ± 0.24		88.7 ± 14.3	90 ± 7	957	0.9 ± 0.16		0.6 ± 0.07	13.2 ± 0.3	94.6 ± 8.1	88 ± 5	998.9	0.85 ± 0.13
	T8		B		NT	NT		NT	NT	NT	NT		NT	NT		NT	NT	NT	NT			T8	B	0.2 ± 0.002	14.1 ± 0.23		78 ± 8.4	66 ± 8	617.8	1.1 ± 0.2		0.7 ± 0.06	13.7 ±0.2	82.5 ± 13.2	64.5 ± 6.3	633	0.9 ± 0.23
			6		0.14 ± 0.01	13.5 ± 0.2		NT	NT	NT	NT		0.4 ± 0.03	13.2 ± 0.2		NT	NT	NT	NT				6	0.31 ± 0.001	14.0 ± 0.4		107 ± 15.4	77 ± 9	988	0.6 ± 0.2		0.9 ± 0.05	13.8 ± 0.3	94.4 ± 12.6	81 ± 10	917.5	0.85 ± 0.3
			12		0.13 ± 0.09	13.8 ± 0.3		NT	NT	NT	NT		0.3 ± 0.1	13.4± 0.2		NT	NT	NT	NT				12	0.84 ± 0.03	14.2 ± 0.5		118.2 ± 19.4	83 ± 8.4	1177	0.7 ± 0.3		0.82 ± 0.007	13.8 ± 0.4	129 ± 16.2	80 ± 7.5	1238	0.9 ± 0.3
	T10		B		NT	NT		NT	NT	NT	NT		NT	NT		NT	NT	NT	NT			T10	B	0.21± 0.006	14.7 ± 0.7		63 ± 9.8	68 ± 10.4	514	1.1 ± 0.4		0.54 ± 0.02	14.4 ± 0.2	71 ± 19.2	67 ± 4.4	570	0.8 ± 0.1
			6		0.16 ± 0.06	14.0 ± 0.3		NT	NT	NT	NT		0.31 ± 0.07	14.2 ± 0.2		NT	NT	NT	NT				6	0.36 ±0.003	14.6 ± 0.6		76 ± 10.1	75 ± 4	684	0.6 ± 0.3		0.6 ± 0.08	14.5 ± 0.7	84.3 ± 12.3	73 ± 5	738	0.9 ± 0.2
			12		0.12 ± 0.07	14.4 ± 0.3		NT	NT	NT	NT		0.36 ± 0.06	14.3 ± 0.5		NT	NT	NT	NT				12	0.62 ± 0.11	14.8 ± 0.6		88.2 ± 8.4	83 ± 6.9	878.4	0.5 ± 0.2		0.9 ± 0.09	15.0 ± 0.7	94.3 ± 7.9	86 ± 6.2	973.2	0.4 ± 0.2
	VM		B		Negative	Negative		Negative	Negative	Negative	Negative		Negative	Negative		Negative	Negative	Negative	Negative			VM	B	Negative	Negative		Negative	0	0	Negative		Negative	Negative	Negative	0	Negative	Negative
			6		Negative	Negative		Negative	Negative	Negative	Negative		Negative	Negative		Negative	Negative	Negative	Negative				6	Negative	Negative		Negative	0	0	Negative		Negative	Negative	Negative	0	Negative	Negative
			12		Negative	Negative		Negative	Negative	Negative	Negative		Negative	Negative		Negative	Negative	Negative	Negative				12	Negative	Negative		Negative	0	0	Negative		Negative	Negative	Negative	0	Negative	Negative
	RF		B		Negative	Negative		Negative	Negative	Negative	Negative		Negative	Negative		Negative	Negative	Negative	Negative			RF	B	Negative	Negative		Negative	0	0	Negative		Negative	Negative	Negative	0	Negative	Negative
			6		Negative	Negative		Negative	Negative	Negative	Negative		Negative	Negative		Negative	Negative	Negative	Negative				6	Negative	Negative		Negative	0	0	Negative		Negative	Negative	Negative	0	Negative	Negative
			12		Negative	Negative		Negative	Negative	Negative	Negative		Negative	Negative		Negative	Negative	Negative	Negative				12	Negative	Negative		Negative	0	0	Negative		Negative	Negative	Negative	0	Negative	Negative
	VL		B		Negative	Negative		Negative	Negative	Negative	Negative		Negative	Negative		Negative	Negative	Negative	Negative			VL	B	Negative	Negative		Negative	0	0	Negative		Negative	Negative	Negative	0	Negative	Negative
			6		Negative	Negative		Negative	Negative	Negative	Negative		Negative	Negative		Negative	Negative	Negative	Negative				6	Negative	Negative		Negative	0	0	Negative		Negative	Negative	Negative	0	Negative	Negative
			12		Negative	Negative		Negative	Negative	Negative	Negative		Negative	Negative		Negative	Negative	Negative	Negative				12	Negative	Negative		Negative	0	0	Negative		Negative	Negative	Negative	0	Negative	Negative
	GAS		B		Negative	Negative		Negative	Negative	Negative	Negative		Negative	Negative		Negative	Negative	Negative	Negative			GAS	B	Negative	Negative		Negative	0	0	Negative		Negative	Negative	Negative	0	Negative	Negative
			6		Negative	Negative		Negative	Negative	Negative	Negative		Negative	Negative		Negative	Negative	Negative	Negative				6	Negative	Negative		Negative	0	0	Negative		Negative	Negative	Negative	0	Negative	Negative
			12		Negative	Negative		Negative	Negative	Negative	Negative		Negative	Negative		Negative	Negative	Negative	Negative				12	0.07 ± 0.007	49.3 ± 1.1		Negative	0	0	Negative		Negative	Negative	Negative	0	Negative	Negative
	TA		B		Negative	Negative		Negative	Negative	Negative	Negative		Negative	Negative		Negative	Negative	Negative	Negative			TA	B	Negative	Negative		Negative	0	0	Negative		Negative	Negative	Negative	0	Negative	Negative
			6		0.08 ± 0.02	49.3 ± 2.1		Negative	Negative	Negative	Negative		Negative	Negative		Negative	Negative	Negative	Negative				6	0.08 ± 0.03	50.7 ± 0.9		Negative	0	0	Negative		Negative	Negative	Negative	0	Negative	Negative
			12		0.12 ± 0.03	47.5 ± 1.3		Negative	Negative	Negative	Negative		Negative	Negative		Negative	Negative	Negative	Negative				12	0.13 ± 0.006	52 / 107.5		Negative	0	0	Negative		0.1 ± 0.07	51.3 ± 1.3	Negative	0	Negative	Negative
	SOL		B		Negative	Negative		Negative	Negative	Negative	Negative		Negative	Negative		Negative	Negative	Negative	Negative			SOL	B	Negative	Negative		Negative	0	0	Negative		Negative	Negative	Negative	0	Negative	Negative
			6		Negative	Negative		Negative	Negative	Negative	Negative		Negative	Negative		Negative	Negative	Negative	Negative				6	Negative	Negative		Negative	0	0	Negative		Negative	Negative	Negative	0	Negative	Negative
			12		Negative	Negative		Negative	Negative	Negative	Negative		Negative	Negative		Negative	Negative	Negative	Negative				12	Negative	Negative		Negative	0	0	Negative		Negative	Negative	Negative	0	Negative	Negative
	AH		B		Negative	Negative		Negative	Negative	Negative	Negative		Negative	Negative		Negative	Negative	Negative	Negative			AH	B	Negative	Negative		Negative	0	0	Negative		Negative	Negative	Negative	0	Negative	Negative
			6		Negative	Negative		Negative	Negative	Negative	Negative		Negative	Negative		Negative	Negative	Negative	Negative				6	0.08 ± 0.004	54.5 ± 1.0		Negative	0	0	Negative		Negative	Negative	Negative	0	Negative	Negative
			12		Negative	Negative		Negative	Negative	Negative	Negative		Negative	Negative		Negative	Negative	Negative	Negative				12	0.11± 0.009	52.8 ± 0.9		Negative	0	0	Negative		0.07 ± 0.009	52.3± 0.8	52.4 ± 19	19 ±5	119	1.1 ± 0.4
Subject	LEVEL		Time Point		MEP amplitude ± SD mV	MEP latency ± SD ms		Average amplitude during breath hold (µv)	Percentage of window (%)	µv x time (s)	Onset Latency (s)		MEP amplitude ± SD mV	MEP latency ± SD ms		Average amplitude during breath hold (µv)	Percentage of window (%)	µv x time (s)	Onset Latency (s)		Subject	LEVEL	Time Point	MEP amplitude ± SD mV	MEP latency ± SD ms		Average amplitude during breath hold (µv)	Percentage of window (%)	µv x time (s)	Onset latency (s)		MEP amplitude ± SD mV	MEP latency ± SD ms	Average amplitude during breath hold (µv)	Percentage of window (%)	µv x time (s)	Onset Latency (s)
					Right								Left										Right							Left
004-AIS A-T1	T5		B		0.92 ± 0.09	11.8 ± 0.2		131.7 ± 17.6	74 ± 4	1172	0.76 ± 0.4		0.75 ± 0.2	12.0 ± 0.2		122.4 ± 7.8	64 ± 6	940	1.0 ± 0.3		006- AIS A- T4	T5	B	0.46 ± 0.1	11.4 ±0.1		83.4 ± 5.1	65 ± 5	647	0.98 ± 0.5		0.62 ± 0.07	11.3 ± 0.18	57.7 ± 5.1	70 ± 6	487	0.45 ± 0.17
			6		1.53 ± 0.09	12.0 ± 0.22		139.7 ± 10.8	77 ± 11	1293	0.96 ± .2		1.7 ± 0.07	11.9 ± 0.1		156.1± 19.3	70 ± 1	1310	0.91 ± 0.4				6	1.16 ± 0.004	11.7 ± 0.4		61.5 ± 9.2	71 ± 5	528	0.23 ± 0.17		0.9 ± 0.003	11.5 ± 0.2	160.8 ± 20.9	65 ± 1	816	0.66 ± 0.31
			12		2.2 ± 0.13	12.1 ± 0.1		150.1 ± 12.9	79 ± 10	1422	0.91 ± 0.1		2.2 ± 0.1	12.2 ± 0.1		205.1 ± 22.9	77 ± 5	1894	0.94 ± 0.07				12	1.4 ± 0.06	11.6 ± 0.4		91.2 ± 9.1	78 ± 4	852	0.73 ± 0.17		1.6 ± 0.1	11.8 ± 0.3	110.8 ± 12.7	75 ± 1	999	0.52 ± 0.27
	T6		B		1.05 ± 0.06	12.3 ± 0.13		84.8 ± 8.4	68 ± 4	694	0.63 ± 0.3		0.9 ± 0.07	12.0 ± 0.2		61.6 ± 11.5	59 ± 5	438	0.83 ± 0.14			T6	B	0.44 ± 0.02	12.2 ± 0.3		39.8 ± 5.6	49 ± 5	235	0.67 ± 0.24		0.5 ± 0.04	12.4 ± 0.2	28.85 ± 1.27	69 ± 4	240	0.56 ± 0.10
			6		1.8 ± 0.06	12.2 ± 0.14		103.4 ± 9.8	80 ± 5	989	0.92 ± 0.18		1.9 ± 0.07	12.1 ± 0.13		182.8 ± 17.5	71 ± 3	1559	1.08 ± 0.48				6	1.2 ± 0.06	12.5 ± 0.2		42.7 ± 8.2	58 ± 13	229	0.63± 0.38		1.1 ± 0.08	12.5 ± 0.3	149.9 ± 16.8	66 ± 3	1188	0.49 ± 0.27
			12		2.0 ± 0.1	12.1 ± 0.12		109.3 ± 12.5	73 ± 14	954	0.74 ± 0.58		2.1 ± 0.08	12.2 ± 0.2		162.5 ± 20.4	77 ± 5	1496	0.64 ± 0.17				12	1.37 ± 0.05	12.4 ± 0.3		103.7 ± 10.2	62 ± 10	774	0.51 ± 0.38		1.5 ±0.04	12.3 ± 0.2	154.9 ± 10.8	69 ± 12	1283	0.54 ± 0.27
	T7		B		1.17 ± 0.16	12.65 ± 0.11		62.46 ± 14.2	62 ± 1	469	1.1 ± 0.52		0.9 ± 0.07	12.5 ± 0.1		108.7 ± 7.7	65 ± 2	850	0.66 ± 0.29			T7	B	0.33 ±0.01	13.0 ± 0.4		27.9 ± 3.9	39 ± 6	141	0.97 ± 0.32		0.4 ± 0.03	13.1 ±0.3	117.9 ± 11.9	44 ± 3	566	0.67 ± 0.41
			6		1.02 ± 0.1	12.8 ± 0.15		106.9 ± 8.3	73 ± 3	937	1.47 ± 0.27		1.1 ± 0.1	12.6 ±0.12		179.2 ± 6.9	72 ± 3	1555	0.64 ± 0.3				6	0.72 ± 0.007	13.2 ± 0.3		57.7 ± 7.2	71 ± 4	487	1.0 ± 0.31		0.81 ± 0.03	13.3 ± 0.3	121.15 ± 8.05	67 ± 2	972	0.82 ± 0.39
			12		0.9 ± 0.07	12.8 ± 0.12		143.6 ± 8.1	83 ± 2	1434	1.6 ± 0.4		0.8 ± 0.04	12.7 ± 0.13		156.6 ± 19.0	80 ± 9	1507	0.94 ± 0.17				12	0.88 ± 0.08	13.1± 0.24		117.7 ± 24.3	63 ± 7	892	0.95± 0.19		0.9 ± 0.05	13.2 ± 0.3	134.5 ± 11.1	71 ± 13	1141	0.85 ± 0.13
	T8		B		1.13 ± 0.08	13.4 ± 0.22		104.97 ± 19.11	66 ± 5	831	0.63 ± 0.15		1.3± 0.02	13.3 ± 0.1		111.1 ± 8.2	66 ± 6	879	0.45 ± 0.2			T8	B	0.23 ± 0.002	13.5 ± 0.23		32.73 ± 1.05	21 ± 7	83	0.3 ± 0.27		1.1 ± 0.01	13.7 ±0.2	91.6 ± 13.2	62.3 ± 5.1	684	0.91 ± 0.22
			6		0.84 ± 0.01	13.5 ± 0.2		232.9 ± 13.8		2069	1.3 ± 0.25		0.9 ± 0.03	13.2 ± 0.2		211.9 ± 8.1	72 ± 2	1831	1.07 ± 0.28				6	0.48 ± 0.001	13.6 ± 0.4		52.9 ± 6.8	69 ± 7	438	0.6 ± 0.12		0.9 ± 0.006	13.8 ± 0.3	64.24 ± 5.5	68 ± 3	522	0.86 ± 0.27
			12		0.73 ± 0.09	13.2 ± 0.2		186.6 ± 10.7	80 ± 4	1795	0.7 ± 0.16		0.6 ± 0.1	13.4± 0.2		154.27 ± 22.22	80 ± 9	1478	0.64 ± 0.26				12	0.52 ± 0.03	13.9 ± 0.5		133.2 ± 16.7	77±9	1228	0.7 ± 0.3		0.82 ± 0.007	13.8 ± 0.4	92 ± 8.1	61 ± 11	673	0.92 ± 0.27
	T9		B		0.66 ± 0.1	14.2. ± 0.4		93 ± 7.1	38 ± 5	424	0.93 ± 0.19		0.75 ± 0.01	14.4 ± 0.2		84.09 ± 3.06	61 ± 2	614	1.8 ± 0.4			T9	B	0.21± 0.006	14.7 ± 0.7		112.2± 11.8	59 ± 11.1	793	0.25 ± 0.2		0.55 ± 0.01	14.6 ± 0.2	45 ± 7.5	56 ± 4.4	302	0.93 ± 0.15
			6		0.5 ± 0.1	14.0 ± 0.3		224.1 ± 30.3	77 ± 4	2169	0.88 ± 0.70		0.62 ± 0.07	14.2 ± 0.2		132.8 ± 4.67	72 ± 4	1949	1.23 ± 0.29				6	0.36 ±0.003	14.6 ± 0.6		63.95 ± 3.8	65 ± 4	499	0.4 ± 0.3		0.9 ± 0.08	14.9± 0.7	38.1 ± 3.2	64 ± 3	291	0.8 ± 0.35
			12		0.46 ± 0.07	14.3 ± 0.3		285.6 ± 38.8	72 ± 3	2464	0.53 ± 0.21		0.36 ± 0.06	14.3 ± 0.5		192.7 ± 21.9	68 ± 6	2274	0.43 ± 0.28				12	0.60 ± 0.09	14.8 ± 0.6		94.2± 9.7	79 ± 6.9	893	0.5 ± 0.32		0.97 ± 0.03	15.0 ± 0.7	62 ± 5.1	74 ± 6.8	558	1.05 ± 0.31
	RAB		B		Negative	Negative		Negative	0	0	Negative		Negative	Negative		Negative	0	Negative	Negative			RAB	B	0.070 ±.01	15.5 ± 0.5		Negative	0	0	Negative		0.09 ± 0.003	15.7 ± 0.4	23.7 ± 2.0	62.3 ± 3	178	2.1 ± 0.13
			6		Negative	Negative		44.7± 5.2	31.2	167	1.9 ± 0.8		Negative	Negative		37.2± 21.3	36.5	160	1.7± 0.6				6	0.09 ± 0.002	16.1 ± 0.2		Negative	0	0	Negative		0.11 ±.005	16.3 ± 0.8	Negative	0	0	Negative
			12		0.15 ± 0.03	15.4 ± 0.24		113.0 ± 3.8	77 ± 6	1044	0.6 ± 0.4		0.21 ± 0.02	15.6 ±0.4		46.6 ± 6.7	74 ± 2	395	0.53 ± 0.59				12	0.11 ± 0.008	15.4 ± 0.5		27 ± 6.1	71± 8	230	Negative		0.2 ±.006	16.1 ± 0.6	31 ± 5.2	68 ± 2	261	Negative
	VM		B		Negative	Negative		Negative	0	0	Negative		Negative	Negative		Negative	0	Negative	Negative			VM	B	Negative	Negative		Negative	0	0	Negative		Negative	Negative	Negative	0	Negative	Negative
			6		Negative	Negative		Negative	0	0	Negative		Negative	Negative		Negative	0	Negative	Negative				6	Negative	Negative		Negative	0	0	Negative		Negative	Negative	Negative	0	Negative	Negative
			12		Negative	Negative		Negative	0	0	Negative		Negative	Negative		Negative	0	Negative	Negative				12	Negative	Negative		Negative	0	0	Negative		Negative	Negative	Negative	0	Negative	Negative
	RF		B		Negative	Negative		Negative	0	0	Negative		Negative	Negative		Negative	0	Negative	Negative			RF	B	Negative	Negative		Negative	0	0	Negative		Negative	Negative	Negative	0	Negative	Negative
			6		Negative	Negative		Negative	0	0	Negative		Negative	Negative		Negative	0	Negative	Negative				6	Negative	Negative		Negative	0	0	Negative		Negative	Negative	Negative	0	Negative	Negative
			12		Negative	Negative		Negative	0	0	Negative		Negative	Negative		Negative	0	Negative	Negative				12	Negative	Negative		Negative	0	0	Negative		Negative	Negative	Negative	0	Negative	Negative
	VL		B		Negative	Negative		Negative	0	0	Negative		Negative	Negative		Negative	0	Negative	Negative			VL	B	Negative	Negative		Negative	0	0	Negative		Negative	Negative	Negative	0	Negative	Negative
			6		Negative	Negative		Negative	0	0	Negative		Negative	Negative		Negative	0	Negative	Negative				6	Negative	Negative		Negative	0	0	Negative		Negative	Negative	Negative	0	Negative	Negative
			12		Negative	Negative		Negative	0	0	Negative		Negative	Negative		Negative	0	Negative	Negative				12	Negative	Negative		Negative	0	0	Negative		Negative	Negative	Negative	0	Negative	Negative
	GAS		B		Negative	Negative		Negative	0	0	Negative		Negative	Negative		Negative	0	Negative	Negative			GAS	B	Negative	Negative		Negative	0	0	Negative		Negative	Negative	Negative	0	Negative	Negative
			6		Negative	Negative		Negative	0	0	Negative		Negative	Negative		Negative	0	Negative	Negative				6	Negative	Negative		Negative	0	0	Negative		Negative	Negative	Negative	0	Negative	Negative
			12		Negative	Negative		40.3 ± 2.49	31 ± 4	149	0.86 ± 0.43		Negative	Negative		Negative	0	Negative	Negative				12	Negative	Negative		22 ± 6	72 ± 7	190	3.1 ± 1.1		Negative	Negative	Negative	0	0	Negative
	TA		B		Negative	Negative		Negative	0	0	Negative		Negative	Negative		Negative	0	Negative	Negative			TA	B	Negative	Negative		Negative	0	0	Negative		Negative	Negative	Negative	0	Negative	Negative
			6		Negative	Negative		Negative	0	0	Negative		Negative	Negative		Negative	0	Negative	Negative				6	Negative	Negative		19.7 ± 3.2	58 ± 13	137	2.3 ± 1.7		Negative	Negative	Negative	0	Negative	Negative
			12		Negative	Negative		55.7 ± 17.5	31 ± 6	207	1.35 ± 0.83		Negative	Negative		Negative	0	Negative	Negative				12	Negative	Negative		22 ± 6	72 ± 7	190	3.1 ± 1.1		Negative	Negative	22.2 ± 7.1	31 ± 6	82	3.4 ± 1.3
	SOL		B		Negative	Negative		Negative	0	0	Negative		Negative	Negative		Negative	0	Negative	Negative			SOL	B	Negative	Negative		Negative	0	0	Negative		Negative	Negative	Negative	0	Negative	Negative
			6		Negative	Negative		Negative	0	0	Negative		Negative	Negative		Negative	0	Negative	Negative				6	Negative	Negative		Negative	0	0	Negative		Negative	Negative	Negative	0	Negative	Negative
			12		Negative	Negative		36.3 ± 11.2	29 ± 4	126.3	0.95 ± 0.63		Negative	Negative		41.4 ± 11.56	26 ± 12	129	2.7 ± 1.6				12	Negative	Negative		Negative	0	0	Negative		Negative	Negative	Negative	0	Negative	Negative
	AH		B		Negative	Negative		Negative	0	Negative	Negative		Negative	Negative		Negative	0	Negative	Negative			AH	B	Negative	Negative		11.7 ± 3.8	34 ± 14	49	2.3 ± 1.1		Negative	Negative	14.2 ± 3.3	37 ± 12	63	1.3 ± 0.9
			6		Negative	Negative		Negative	0	Negative	Negative		Negative	Negative		Negative	0	Negative	Negative				2	Negative	Negative		13.2 ± 2.9	52 ± 11	82.4	0.52 ± 0.25		Negative	Negative	13.1 ± 9.2	27.8 ± 11	44	2.9 ± 1.5
			12		Negative	Negative		61.4 ± 31.5	39.2 ± 17.2	287.4	1.9 ± 0.4		0.016 ± 0.004	53 ± 0.6		54.7 ± 31.6	37 ± 11	242.9	2.4 ± 1.3				6	Negative	Negative		22.3 ± 2.4	58 ± 5	153	0.7 ± 0.3		Negative	Negative	51.7 ± 7.4	62 ± 5	386	0.9 ± 0.3
																							12	Negative	Negative		39.7 ± 2.4	71 ± 13	340	0.4 ± 0.3		Negative	Negative	42.7 ± 2.2	80 ± 5	412	0.4 ± 0.4
008-AIS A-T4	T5		B		1.93 ± 0.1	11.8 ± 0.14		98.6 ± 4.36	62 ± 5	736	0.52 ± 0.25		1.9 ± 0.08	12.2 ± 0.15		75.4 ± 6.5	89 ± 4	801	0.81 ± 0.35		009-AIS A to B-T4	T5	B	1.67 ± 0.09	11.4 ± 0.3		62.1 ± 10.6	71 ± 5	528	1.9 ± 0.6		2.0 ± 0.1	11.6 ± 0.2	47.5 ± 14.3	58 ± 3	334	1.9 ± 0.74
			2		2.02 ± 0.12	12.0 ± 0.21		99.7 ± 15.3	94 ± 4	1128	0.38 ± 0.10		2.2 ± 0.14	12.1 ± 0.1		194.5 ± 45.8	74 ± 13	1731	0.56 ± 0.20				6	1.7 ± 0.15	11.5 ± 0.3		181.1 ± 7.9	76 ± 2	1659	1.8± 37		2.05 ± 0.13	11.4 ± 0.3	158.9 ± 8.7	76 ± 5	1459	1.75 ± 0.61
			12		2.23 ± 0.1	12.1 ± 0.13		161.6 ± 9.6	87 ± 2	1691	1.1 ± 0.17		2.7 ± 0.36	12.0 ± 0.2		215.4 ± 22.8	77 ± 3	1986	0.57 ± 0.24				12	1.75 ± 0.7	11.6 ± 0.1		260.6 ± 20.2	84 ± 5	2630	1.7 ± 0.98		1.7±0.1	11.8 ± 0.3	330.2 ± 17.3	78 ± 3	3088	0.8 ± 0.14
	T6		B		1.9 ± 0.07	12.3 ± 0.08		143.8 ± 7.7	69 ± 1	1192	0.43 ± 0.28		1.9 ± 0.04	12.2 ± 0.1		81.1 ± 4.4	89 ± 4	1804	0.91 ± 0.40			T6	B	1.42 ± 0.1	12.1 ± 0.3		67.6 ± 14.3	61 ± 11	498	1.26 ± 0.46		1.2±0.1	12.4 ±0.02	83.3 ± 8.3	67 ± 3	667	1.7 ± 0.14
			2		1.82 ± 0.08	12.4 ± 0.17		143.5 ± 26.7	91 ± 2	1572	0.7 ± 0.24		2.1± 0.1	12.3 ± 0.2		168.6 ± 13.3	70 ± 6	1419	0.63 ± 0.19				6	1.53 ± 0.07	12.4 ± 0.3		166.3 ± 13.6	63 ± 5	1254	1.3 ± 0.3		1.6 ± 0.7	12.6 ± 0.2	160 ± 7.2	81 ± 5	1555	0.8 ± 0.4
			12		2.13 ± 0.15	12.5 ± 0.2		159.9 ± 9.3	96 ± 2	1843	0.37 ± 0.24		2.2 ± 0.7	12.6 ± 0.3		311.8 ± 32.9	84 ± 3	3144	0.51 ± 0.26				12	1.36 ± 0.1	12.2 ± 0.3		179.5 ± 19.1	93 ± 5	1450	1.3 ± 0.8		2.0 ± 0.4	12.5 ± 0.3	398.7 ± 50.4	71 ± 7	3399	1.02 ± 0.15
	T7		B		1.73 ± 0.14	13.0 ± 0.22		58.4 ± 1.07	85 ± 5	601	0.81 ± 0.35		1.8 ± 0.15	13.1 ± 0.2		377.9 ± 33.7	64 ± 7	2903	1.52 ± 0.39			T7	B	1.36 ±.13	13.2 ± 0.2		99.1 ± 9.8	55 ± 2	653	0.89 ± 0.5		0.9 ± 0.1	13.5 ± 0.2	84.4 ± 22.0	52 ± 8	539	1.1 ± 0.45
			2		1.86 ± 0.13	12.9 ± 0.24		188.1 ± 71.2	72 ± 13	1624	0.71 ± 0.29		2.0 ± 0.08	13.2 ± 0.2		262.7 ± 99.8	32 ± 22	1009	1.92 ± 0.2				6	1.5 ± 0.12	13.3 ± 0.3		126.5 ± 15.2	77 ± 3	1173	1.08± 0.54		1.2 ± 0.08	13.7 ± 0.2	257.1 ± 22.9	86 ± 7	2652	0.89 ± 0.38
			12		2.23 ± 0.21	12.8 ± 0.2		144.4 ± 5.0	92 ± 1	1600	0.56 ± 0.14		2.4 ± 0.12	13.0 ± 0.1		339.6 ± 23.5	85 ± 4	3468	0.43 ± 0.25				12	1.37 ± 0 .09	13.1 ± 0.2		182.0 ± 54.4	84 ± 7	1834	1.5 ± 0.37		1.4 ± 0.09	13.4 ± 0.2	270.5 ± 20.7	77 ± 4	2494	1.2 ± 0.25
	T8		B		0.37 ± 0.13	13.1 ± 0.13		480.9 ± 90.1	48 ± 6	2770	0.41 ± 0.2		0.38 ± 0.2	13.4 ± 0.17		131.96 ± 1.34	45 ± 9	712	1.6 ± 0.19			T8	B	0.55 ± 0.08	13.8 ±0.2		141.4 ± 8.5	40 ± 15	676	1.7 ± 0.49		0.75±.08	14.0 ± 0.2	103.1 ± 7.6	56 ± 4	692	0.82 ± 0.20
			2		1.03 ± 0.16	13.3 ± 0.4		166.0 ± 25.8	89 ± 2	1772	1.0± 0.23		0.94 ± 0.2	13.5 ± 0.2		320.1 ± 37.8	91 ± 3	3494	0.56 ± 0.25				6	0.62 ± 0.08	13.7 ± 0.3		278.3 ± 9.1	71 ± 6	2368	1.04 ± 0.17		0.78 ± 0.1	13.9 ± 0.2	328.3 ± 30.6	86 ± 8	3384	0.89 ± 0.37
			12		1.2 ± 0.21	13.2 ± 0.3		197.8 ± 12.9	80 ± 2	1901	0.96 ± 0.35		1.2 ±0.2	13.3 ±0.2		182.9 ± 9.3	90 ± 2	1976	0.82 ± 0.13				12	0.75 ± 0.12	13.9 ± 0.3		322.1 ± 31.1	92 ± 15	3554	1.15 ± 0.38		0.91 ± 0.17	14.0 ± 0.4	462.6 ± 31.58	80 ± 5	4435	1.22 ± 0.25
	T9		B		0.21 ± 0.06	14.1 ± 0.4		56± 11.2	30± 11	201	0.91± 0.31		0.44 ± 0.02	14.4 ± 0.3		91± 4.3	26 ± 4	283	2.0 ± 0.30			T9	B	0.32 ± 0.12	14.6 ±.0.4		31± 7	35 ±4	130	Negative		0.19 ± 0.08	14.5 ± 0.3	36.02 ± 2.9	58 ± 5	250	0.28 ± 0.12
			2		0.34 ± 0.05	13.9 ± 0.4		147.6 ± 30.9	85 ± 5	1509	1.2 ± 0.5		0.67 ± 0.03	14.2 ± 0.2		274.2 ± 48.1	35 ± 7	1150	1.8 ± 0.18				6	0.33±0.05	14.4 ± 0.5		78.8 ± 11.2	80 ± 6	758	1.18 ± 0.26		0.27 ± 0.1	14.6 ± 0.6	107.6 ± 21.7	86 ± 8	1104	0.8 ± 0.43
			12		0.46 ± 0.1	14.7 ± 0.3		159.3 ± 15.2	80 ± 3	1536	1.3 ± 0.4		0.55 ± 0.02	14.6 ± 0.3		84.9 ± 6.7	88 ± 1	897	1.2 ± 0.18				12	0.43 ± 0.13	14.5 ± 0.5		168.6 ± 15.3	82 ± 13	1662	1.14 ± 0.5		0.3 ± 0.2	14.8 ± 0.9	144.1 ± 8.6	84 ± 5	1451	0.63 ± 0.1
	RAB		B		Negative	Negative		Negative	0	0	Negative		Negative	Negative		Negative	0	0	Negative			RAB	B	0.16 ±0.02	15.6 ± 0.2		76.6 ± 41.1	26 ± 7	240	1.2 ± 0.16		0.21 ± 0.006	15.6 ± 0.4	31.2 ± 36.0	44 ± 7	163	0.82 ± 0.39
			2		0.16 ± 0.04	15.4 ± 0.4		134 ± 18.6	62 ± 11	997	Negative		0.11 ± 0.02	16.0 ± 0.5		97±	45 13	0	Negative				6	0.20 ±0.1	15.7 ± 0.3		56 ± 21.2	31 ± 6	208	1.2 ± 0.33		0.07 ± 0.004	15.5 ± 0.5	68 ± 19.3	61 ± 11	497	1.02 ± 0.3
			12		0.25 ± 0.06	15.5 ± 0.3		188 ± 23.1	73 ± 14	1646	Negative		0.22 ± 0.03	15.8 ± 0.3		113	0	0	Negative				12	0.13 ± 0.02	15.5 ± 0.4		105.5 ± 28.1	85 ± 5	1071	1.3 ± 0.68		0.08 ± 0.01	15.7 ± 0.3	76.7 ± 21	38 ± 9	351	1.14 ± 0.31
	VM		B		Negative	Negative		Negative	0	0	Negative		Negative	Negative		Negative	0	0	Negative			VM	B	Negative	Negative		Negative	0	Negative	Negative		Negative	Negative	Negative	0	0	Negative
			2		Negative	Negative		Negative	0	0	Negative		Negative	Negative		Negative	0	0	Negative				6	Negative	Negative		20 ± 0.003	41 ± 11	98.4	Negative		Negative	Negative	Negative	0	0	Negative
			12		Negative	Negative		Negative	0	0	Negative		Negative	Negative		Negative	0	0	Negative				12	Negative	Negative		25 ± 0.004	62±16	186	Negative		Negative	Negative	Negative	0	0	Negative
	RF		B		Negative	Negative		Negative	0	0	Negative		Negative	Negative		Negative	0	0	Negative			RF	B	Negative	Negative		Negative	0	0	Negative		Negative	Negative	Negative	0	0	Negative
			2		Negative	Negative		Negative	0	0	Negative		Negative	Negative		Negative	0	0	Negative				6	Negative	Negative		92.9 ± 28.2	20	223	Negative		Negative	Negative	Negative	0	0	Negative
			12		Negative	Negative		Negative	0	0	Negative		Negative	Negative		Negative	0	0	Negative				12	Negative	Negative		Negative	0	0	Negative		Negative	Negative	Negative	0	0	Negative
	VL		B		Negative	Negative		Negative	0	0	Negative		Negative	Negative		Negative	0	0	Negative			VL	B	Negative	Negative		Negative	0	0	Negative		Negative	Negative	Negative	0	0	Negative
			2		Negative	Negative		Negative	0	0	Negative		Negative	Negative		Negative	0	0	Negative				6	Negative	Negative		Negative	0	0	Negative		Negative	Negative	Negative	0	0	Negative
			12		Negative	Negative		Negative	0	0	Negative		Negative	Negative		Negative	0	0	Negative				12	Negative	Negative		21 ±19	30	30	Negative		Negative	Negative	Negative	0	0	Negative
	GAS		B		Negative	Negative		Negative	0	0	Negative		Negative	Negative		Negative	0	0	Negative			GAS	B	Negative	Negative		Negative	0	0	Negative		Negative	Negative	Negative	0	0	Negative
			2		Negative	Negative		Negative	0	0	Negative		Negative	Negative		Negative	0	0	Negative				6	Negative	Negative		Negative	0	0	Negative		Negative	Negative	Negative	0	0	Negative
			12		Negative	Negative		Negative	0	0	Negative		Negative	Negative		Negative	0	0	Negative				12	Negative	Negative		Negative	0	0	Negative		Negative	Negative	Negative	0	0	Negative
	TA		B		Negative	Negative		Negative	0	0	Negative		Negative	Negative		Negative	0	0	Negative			TA	B	Negative	Negative		Negative	0	0	Negative		Negative	Negative	Negative	0	0	Negative
			2		Negative	Negative		Negative	0	0	Negative		Negative	Negative		Negative	0	0	Negative				6	0.050±.01	56.1 ± 0.8		Negative	0	0	Negative		Negative	Negative	Negative	0	0	Negative
			12		Negative	Negative		Negative	0	0	Negative		Negative	Negative		44.7 ± 8.6	42 ± 6	225.2	1.9 ± 0.3				12	0.4 ± 0.06	55.5 ± 1.0		230.4 ± 16.6	37 ± 4	1021	2.7 ± 0.47		0.35 ±0.09	55.2 ± 1.1	260.4 ± 13.2	33 ±7	1092	2.2 ± 0.6
	SOL		B		Negative	Negative		Negative	0	0	Negative		Negative	Negative		Negative	0	0	Negative			SOL	B	Negative	Negative		Negative	0	0	Negative		Negative	Negative	Negative	0	0	Negative
			2		Negative	Negative		Negative	0	0	Negative		Negative	Negative		Negative	0	0	Negative				6	Negative	Negative		Negative	0	0	Negative		Negative	Negative	Negative	0	0	Negative
			12		Negative	Negative		Negative	0	0	Negative		Negative	Negative		Negative	0	0	Negative				12	Negative	Negative		92.9 ± 28.2	36 ± 2	414	2.8 ± 0.38		Negative	Negative	Negative	0	0	Negative
	AH		B		Negative	Negative		Negative	0	0	Negative		Negative	Negative		Negative	0	0	Negative			AH	B	Negative	Negative		Negative	0	0	Negative		Negative	Negative	Negative	0	0	Negative
			2		Negative	Negative		Negative	0	0	Negative		Negative	Negative		Negative	0	0	Negative				2	Negative	Negative		13.2 ± 2.9	52 ± 11	82.4	0.52 ± 0.25		Negative	Negative	Negative	0	0	Negative
			12		Negative	Negative		39.7 ± 2.4	51 ± 11	242.9	1.2 ± 0.3		Negative	Negative		42.7 ± 2.2	53 ± 9	271	0.4 ± 0.4				6	0.038 ±.01	57.5 ± 0.9		42.4 ± 9.4	32 ± 3	174	3.3 ± 0.87		0.027 ± .006	56 ± 1.2	32.2 ± 7	35 ± 6	134	2.3 ± 0.7
																							12	0.13 ± .03	56.3 ± 0.8		117.5 ± 14.2	45 ± 11	637	3.1 ± 0.78		0.12 ± 0.01	55 ± 0.9	77.4 ± 6	39 ± 5	360	1.9 ± 0.6

## Sheet: XLSTAT_20200506_121310_1_HID
1		-0.103	-25.1673	1		-0.103	59.9503	1		-0.103	-68.8439	1		-0.103	103.627	1		21.9024	-62.678	1		19.9277	105.215
2		-0.072913	-22.8489	2		-0.072913	60.2469	2		-0.0820303	-67.5868	2		-0.0820303	104.192	2		23.3257	-60.7627	2		21.3796	106.144
3		-0.0428261	-20.5363	3		-0.0428261	60.5493	3		-0.0610606	-66.3354	3		-0.0610606	104.764	3		24.749	-58.8623	3		22.8315	107.089
4		-0.0127391	-18.2299	4		-0.0127391	60.8579	4		-0.0400909	-65.0899	4		-0.0400909	105.341	4		26.1723	-56.977	4		24.2835	108.049
5		0.0173478	-15.9303	5		0.0173478	61.1733	5		-0.0191212	-63.8502	5		-0.0191212	105.923	5		27.5956	-55.1073	5		25.7354	109.025
6		0.0474348	-13.6379	6		0.0474348	61.4959	6		0.00184848	-62.6164	6		0.00184848	106.512	6		29.0188	-53.2532	6		27.1873	110.017
7		0.0775217	-11.3534	7		0.0775217	61.8264	7		0.0228182	-61.3887	7		0.0228182	107.107	7		30.4421	-51.415	7		28.6392	111.025
8		0.107609	-9.07733	8		0.107609	62.1654	8		0.0437879	-60.1671	8		0.0437879	107.708	8		31.8654	-49.593	8		30.0911	112.049
9		0.137696	-6.81051	9		0.137696	62.5136	9		0.0647576	-58.9516	9		0.0647576	108.315	9		33.2887	-47.7875	9		31.543	113.09
10		0.167783	-4.55369	10		0.167783	62.8718	10		0.0857273	-57.7423	10		0.0857273	108.929	10		34.712	-45.9985	10		32.9949	114.149
11		0.19787	-2.30774	11		0.19787	63.2409	11		0.106697	-56.5393	11		0.106697	109.548	11		36.1353	-44.2265	11		34.4468	115.224
12		0.227957	-0.0736068	12		0.227957	63.6217	12		0.127667	-55.3427	12		0.127667	110.174	12		37.5586	-42.4715	12		35.8987	116.317
13		0.258043	2.14763	13		0.258043	64.0155	13		0.148636	-54.1525	13		0.148636	110.806	13		38.9819	-40.7339	13		37.3507	117.428
14		0.28813	4.35481	14		0.28813	64.4234	14		0.169606	-52.9687	14		0.169606	111.445	14		40.4052	-39.0138	14		38.8026	118.557
15		0.318217	6.54662	15		0.318217	64.8466	15		0.190576	-51.7915	15		0.190576	112.091	15		41.8285	-37.3114	15		40.2545	119.704
16		0.348304	8.72162	16		0.348304	65.2866	16		0.211545	-50.6209	16		0.211545	112.743	16		43.2518	-35.6269	16		41.7064	120.869
17		0.378391	10.8782	17		0.378391	65.745	17		0.232515	-49.457	17		0.232515	113.401	17		44.6751	-33.9604	17		43.1583	122.054
18		0.408478	13.0147	18		0.408478	66.2236	18		0.253485	-48.2999	18		0.253485	114.067	18		46.0984	-32.3123	18		44.6102	123.256
19		0.438565	15.129	19		0.438565	66.7243	19		0.274455	-47.1495	19		0.274455	114.739	19		47.5217	-30.6825	19		46.0621	124.478
20		0.468652	17.219	20		0.468652	67.2492	20		0.295424	-46.006	20		0.295424	115.418	20		48.945	-29.0713	20		47.514	125.719
21		0.498739	19.2825	21		0.498739	67.8007	21		0.316394	-44.8694	21		0.316394	116.104	21		50.3682	-27.4787	21		48.966	126.98
22		0.528826	21.3169	22		0.528826	68.3814	22		0.337364	-43.7398	22		0.337364	116.797	22		51.7915	-25.905	22		50.4179	128.259
23		0.558913	23.3192	23		0.558913	68.9941	23		0.358333	-42.6172	23		0.358333	117.497	23		53.2148	-24.3502	23		51.8698	129.559
24		0.589	25.2867	24		0.589	69.6417	24		0.379303	-41.5017	24		0.379303	118.204	24		54.6381	-22.8144	24		53.3217	130.878
25		0.619087	27.2159	25		0.619087	70.3274	25		0.400273	-40.3934	25		0.400273	118.918	25		56.0614	-21.2977	25		54.7736	132.216
26		0.649174	29.1037	26		0.649174	71.0547	26		0.421242	-39.2922	26		0.421242	119.64	26		57.4847	-19.8001	26		56.2255	133.575
27		0.679261	30.9463	27		0.679261	71.827	27		0.442212	-38.1983	27		0.442212	120.369	27		58.908	-18.3218	27		57.6774	134.954
28		0.709348	32.7403	28		0.709348	72.6481	28		0.463182	-37.1117	28		0.463182	121.105	28		60.3313	-16.8628	28		59.1293	136.352
29		0.739435	34.4818	29		0.739435	73.5216	29		0.484152	-36.0325	29		0.484152	121.848	29		61.7546	-15.423	29		60.5812	137.771
30		0.769522	36.1675	30		0.769522	74.4509	30		0.505121	-34.9606	30		0.505121	122.599	30		63.1779	-14.0025	30		62.0332	139.21
31		0.799609	37.7938	31		0.799609	75.4396	31		0.526091	-33.8962	31		0.526091	123.357	31		64.6012	-12.6014	31		63.4851	140.669
32		0.829696	39.3579	32		0.829696	76.4906	32		0.547061	-32.8392	32		0.547061	124.122	32		66.0245	-11.2195	32		64.937	142.148
33		0.859783	40.8569	33		0.859783	77.6065	33		0.56803	-31.7898	33		0.56803	124.896	33		67.4478	-9.85686	33		66.3889	143.647
34		0.88987	42.289	34		0.88987	78.7895	34		0.589	-30.748	34		0.589	125.676	34		68.8711	-8.51344	34		67.8408	145.166
35		0.919957	43.6527	35		0.919957	80.0408	35		0.60997	-29.7137	35		0.60997	126.465	35		70.2944	-7.18916	35		69.2927	146.705
36		0.950043	44.9474	36		0.950043	81.3611	36		0.630939	-28.6871	36		0.630939	127.261	36		71.7176	-5.88395	36		70.7446	148.263
37		0.98013	46.1732	37		0.98013	82.7503	37		0.651909	-27.6682	37		0.651909	128.064	37		73.1409	-4.59774	37		72.1965	149.842
38		1.01022	47.331	38		1.01022	84.2075	38		0.672879	-26.657	38		0.672879	128.876	38		74.5642	-3.3304	38		73.6484	151.441
39		1.0403	48.4226	39		1.0403	85.731	39		0.693848	-25.6535	39		0.693848	129.695	39		75.9875	-2.08185	39		75.1004	153.059
40		1.07039	49.4501	40		1.07039	87.3185	40		0.714818	-24.6577	40		0.714818	130.522	40		77.4108	-0.851935	40		76.5523	154.696
41		1.10048	50.4163	41		1.10048	88.9672	41		0.735788	-23.6698	41		0.735788	131.356	41		78.8341	0.359467	41		78.0042	156.353
42		1.13057	51.3245	42		1.13057	90.6741	42		0.756758	-22.6896	42		0.756758	132.199	42		80.2574	1.55251	42		79.4561	158.029
43		1.16065	52.1781	43		1.16065	92.4355	43		0.777727	-21.7173	43		0.777727	133.049	43		81.6807	2.72735	43		80.908	159.724
44		1.19074	52.9807	44		1.19074	94.248	44		0.798697	-20.7529	44		0.798697	133.907	44		83.104	3.88416	44		82.3599	161.438
45		1.22083	53.7359	45		1.22083	96.1078	45		0.819667	-19.7963	45		0.819667	134.773	45		84.5273	5.02313	45		83.8118	163.171
46		1.25091	54.4473	46		1.25091	98.0114	46		0.840636	-18.8476	46		0.840636	135.647	46		85.9506	6.14444	46		85.2637	164.922
47		1.281	55.1185	47		1.281	99.9552	47		0.861606	-17.9068	47		0.861606	136.529	47		87.3739	7.2483	47		86.7157	166.691
48		1.31109	55.7527	48		1.31109	101.936	48		0.882576	-16.9739	48		0.882576	137.418	48		88.7972	8.3349	48		88.1676	168.479
49		1.34117	56.3531	49		1.34117	103.951	49		0.903545	-16.0489	49		0.903545	138.316	49		90.2205	9.40448	49		89.6195	170.284
50		1.37126	56.9227	50		1.37126	105.996	50		0.924515	-15.1318	50		0.924515	139.221	50		91.6438	10.4572	50		91.0714	172.107
51		1.40135	57.4641	51		1.40135	108.07	51		0.945485	-14.2226	51		0.945485	140.135	51		93.067	11.4934	51		92.5233	173.947
52		1.43143	57.9797	52		1.43143	110.169	52		0.966455	-13.3213	52		0.966455	141.056	52		94.4903	12.5133	52		93.9752	175.804
53		1.46152	58.472	53		1.46152	112.292	53		0.987424	-12.4279	53		0.987424	141.985	53		95.9136	13.517	53		95.4271	177.679
54		1.49161	58.9428	54		1.49161	114.436	54		1.00839	-11.5425	54		1.00839	142.923	54		97.3369	14.5048	54		96.879	179.569
55		1.5217	59.3942	55		1.5217	116.6	55		1.02936	-10.6649	55		1.02936	143.868	55		98.7602	15.4771	55		98.3309	181.476
56		1.55178	59.8278	56		1.55178	118.781	56		1.05033	-9.79524	56		1.05033	144.82	56		100.184	16.434	56		99.7829	183.4
57		1.58187	60.2452	57		1.58187	120.979	57		1.0713	-8.93343	57		1.0713	145.781	57		101.607	17.3758	57		101.235	185.338
58		1.61196	60.6476	58		1.61196	123.191	58		1.09227	-8.07949	58		1.09227	146.75	58		103.03	18.3027	58		102.687	187.293
59		1.64204	61.0365	59		1.64204	125.417	59		1.11324	-7.23338	59		1.11324	147.726	59		104.453	19.2151	59		104.139	189.263
60		1.67213	61.4129	60		1.67213	127.656	60		1.13421	-6.39509	60		1.13421	148.711	60		105.877	20.1131	60		105.591	191.247
61		1.70222	61.7778	61		1.70222	129.906	61		1.15518	-5.56461	61		1.15518	149.703	61		107.3	20.9971	61		107.042	193.247
62		1.7323	62.1322	62		1.7323	132.167	62		1.17615	-4.74189	62		1.17615	150.703	62		108.723	21.8672	62		108.494	195.26
63		1.76239	62.4769	63		1.76239	134.437	63		1.19712	-3.92693	63		1.19712	151.71	63		110.147	22.7238	63		109.946	197.288
64		1.79248	62.8126	64		1.79248	136.716	64		1.21809	-3.11968	64		1.21809	152.726	64		111.57	23.5671	64		111.398	199.33
65		1.82257	63.1401	65		1.82257	139.004	65		1.23906	-2.32012	65		1.23906	153.749	65		112.993	24.3975	65		112.85	201.386
66		1.85265	63.46	66		1.85265	141.299	66		1.26003	-1.52822	66		1.26003	154.779	66		114.416	25.215	66		114.302	203.454
67		1.88274	63.7728	67		1.88274	143.601	67		1.281	-0.743932	67		1.281	155.818	67		115.84	26.0201	67		115.754	205.536
68		1.91283	64.0791	68		1.91283	145.91	68		1.30197	0.0327694	68		1.30197	156.863	68		117.263	26.8129	68		117.206	207.63
69		1.94291	64.3793	69		1.94291	148.225	69		1.32294	0.801927	69		1.32294	157.917	69		118.686	27.5937	69		118.658	209.737
70		1.973	64.6738	70		1.973	150.545	70		1.34391	1.56358	70		1.34391	158.978	70		120.11	28.3627	70		120.11	211.856
								71		1.36488	2.31778	71		1.36488	160.046
								72		1.38585	3.06455	72		1.38585	161.122
								73		1.40682	3.80396	73		1.40682	162.205
								74		1.42779	4.53605	74		1.42779	163.296
								75		1.44876	5.26086	75		1.44876	164.394
								76		1.46973	5.97846	76		1.46973	165.498
								77		1.4907	6.68888	77		1.4907	166.611
								78		1.51167	7.39219	78		1.51167	167.73
								79		1.53264	8.08844	79		1.53264	168.856
								80		1.55361	8.77768	80		1.55361	169.99
								81		1.57458	9.45998	81		1.57458	171.13
								82		1.59555	10.1354	82		1.59555	172.277
								83		1.61652	10.804	83		1.61652	173.431
								84		1.63748	11.4658	84		1.63748	174.592
								85		1.65845	12.1209	85		1.65845	175.759
								86		1.67942	12.7694	86		1.67942	176.933
								87		1.70039	13.4113	87		1.70039	178.114
								88		1.72136	14.0467	88		1.72136	179.301
								89		1.74233	14.6756	89		1.74233	180.495
								90		1.7633	15.2982	90		1.7633	181.695
								91		1.78427	15.9144	91		1.78427	182.901
								92		1.80524	16.5244	92		1.80524	184.114
								93		1.82621	17.1282	93		1.82621	185.333
								94		1.84718	17.7259	94		1.84718	186.558
								95		1.86815	18.3175	95		1.86815	187.789
								96		1.88912	18.9032	96		1.88912	189.025
								97		1.91009	19.483	97		1.91009	190.268
								98		1.93106	20.0569	98		1.93106	191.517
								99		1.95203	20.625	99		1.95203	192.771
								100		1.973	21.1875	100		1.973	194.032

## Sheet: XLSTAT_20200506_115847_1_HID
1		-0.103	-25.1673	1		-0.103	59.9503	1		-0.103	-68.8439	1		-0.103	103.627	1		21.9024	-62.678	1		19.9277	105.215
2		-0.072913	-22.8489	2		-0.072913	60.2469	2		-0.0820303	-67.5868	2		-0.0820303	104.192	2		23.3257	-60.7627	2		21.3796	106.144
3		-0.0428261	-20.5363	3		-0.0428261	60.5493	3		-0.0610606	-66.3354	3		-0.0610606	104.764	3		24.749	-58.8623	3		22.8315	107.089
4		-0.0127391	-18.2299	4		-0.0127391	60.8579	4		-0.0400909	-65.0899	4		-0.0400909	105.341	4		26.1723	-56.977	4		24.2835	108.049
5		0.0173478	-15.9303	5		0.0173478	61.1733	5		-0.0191212	-63.8502	5		-0.0191212	105.923	5		27.5956	-55.1073	5		25.7354	109.025
6		0.0474348	-13.6379	6		0.0474348	61.4959	6		0.00184848	-62.6164	6		0.00184848	106.512	6		29.0188	-53.2532	6		27.1873	110.017
7		0.0775217	-11.3534	7		0.0775217	61.8264	7		0.0228182	-61.3887	7		0.0228182	107.107	7		30.4421	-51.415	7		28.6392	111.025
8		0.107609	-9.07733	8		0.107609	62.1654	8		0.0437879	-60.1671	8		0.0437879	107.708	8		31.8654	-49.593	8		30.0911	112.049
9		0.137696	-6.81051	9		0.137696	62.5136	9		0.0647576	-58.9516	9		0.0647576	108.315	9		33.2887	-47.7875	9		31.543	113.09
10		0.167783	-4.55369	10		0.167783	62.8718	10		0.0857273	-57.7423	10		0.0857273	108.929	10		34.712	-45.9985	10		32.9949	114.149
11		0.19787	-2.30774	11		0.19787	63.2409	11		0.106697	-56.5393	11		0.106697	109.548	11		36.1353	-44.2265	11		34.4468	115.224
12		0.227957	-0.0736068	12		0.227957	63.6217	12		0.127667	-55.3427	12		0.127667	110.174	12		37.5586	-42.4715	12		35.8987	116.317
13		0.258043	2.14763	13		0.258043	64.0155	13		0.148636	-54.1525	13		0.148636	110.806	13		38.9819	-40.7339	13		37.3507	117.428
14		0.28813	4.35481	14		0.28813	64.4234	14		0.169606	-52.9687	14		0.169606	111.445	14		40.4052	-39.0138	14		38.8026	118.557
15		0.318217	6.54662	15		0.318217	64.8466	15		0.190576	-51.7915	15		0.190576	112.091	15		41.8285	-37.3114	15		40.2545	119.704
16		0.348304	8.72162	16		0.348304	65.2866	16		0.211545	-50.6209	16		0.211545	112.743	16		43.2518	-35.6269	16		41.7064	120.869
17		0.378391	10.8782	17		0.378391	65.745	17		0.232515	-49.457	17		0.232515	113.401	17		44.6751	-33.9604	17		43.1583	122.054
18		0.408478	13.0147	18		0.408478	66.2236	18		0.253485	-48.2999	18		0.253485	114.067	18		46.0984	-32.3123	18		44.6102	123.256
19		0.438565	15.129	19		0.438565	66.7243	19		0.274455	-47.1495	19		0.274455	114.739	19		47.5217	-30.6825	19		46.0621	124.478
20		0.468652	17.219	20		0.468652	67.2492	20		0.295424	-46.006	20		0.295424	115.418	20		48.945	-29.0713	20		47.514	125.719
21		0.498739	19.2825	21		0.498739	67.8007	21		0.316394	-44.8694	21		0.316394	116.104	21		50.3682	-27.4787	21		48.966	126.98
22		0.528826	21.3169	22		0.528826	68.3814	22		0.337364	-43.7398	22		0.337364	116.797	22		51.7915	-25.905	22		50.4179	128.259
23		0.558913	23.3192	23		0.558913	68.9941	23		0.358333	-42.6172	23		0.358333	117.497	23		53.2148	-24.3502	23		51.8698	129.559
24		0.589	25.2867	24		0.589	69.6417	24		0.379303	-41.5017	24		0.379303	118.204	24		54.6381	-22.8144	24		53.3217	130.878
25		0.619087	27.2159	25		0.619087	70.3274	25		0.400273	-40.3934	25		0.400273	118.918	25		56.0614	-21.2977	25		54.7736	132.216
26		0.649174	29.1037	26		0.649174	71.0547	26		0.421242	-39.2922	26		0.421242	119.64	26		57.4847	-19.8001	26		56.2255	133.575
27		0.679261	30.9463	27		0.679261	71.827	27		0.442212	-38.1983	27		0.442212	120.369	27		58.908	-18.3218	27		57.6774	134.954
28		0.709348	32.7403	28		0.709348	72.6481	28		0.463182	-37.1117	28		0.463182	121.105	28		60.3313	-16.8628	28		59.1293	136.352
29		0.739435	34.4818	29		0.739435	73.5216	29		0.484152	-36.0325	29		0.484152	121.848	29		61.7546	-15.423	29		60.5812	137.771
30		0.769522	36.1675	30		0.769522	74.4509	30		0.505121	-34.9606	30		0.505121	122.599	30		63.1779	-14.0025	30		62.0332	139.21
31		0.799609	37.7938	31		0.799609	75.4396	31		0.526091	-33.8962	31		0.526091	123.357	31		64.6012	-12.6014	31		63.4851	140.669
32		0.829696	39.3579	32		0.829696	76.4906	32		0.547061	-32.8392	32		0.547061	124.122	32		66.0245	-11.2195	32		64.937	142.148
33		0.859783	40.8569	33		0.859783	77.6065	33		0.56803	-31.7898	33		0.56803	124.896	33		67.4478	-9.85686	33		66.3889	143.647
34		0.88987	42.289	34		0.88987	78.7895	34		0.589	-30.748	34		0.589	125.676	34		68.8711	-8.51344	34		67.8408	145.166
35		0.919957	43.6527	35		0.919957	80.0408	35		0.60997	-29.7137	35		0.60997	126.465	35		70.2944	-7.18916	35		69.2927	146.705
36		0.950043	44.9474	36		0.950043	81.3611	36		0.630939	-28.6871	36		0.630939	127.261	36		71.7176	-5.88395	36		70.7446	148.263
37		0.98013	46.1732	37		0.98013	82.7503	37		0.651909	-27.6682	37		0.651909	128.064	37		73.1409	-4.59774	37		72.1965	149.842
38		1.01022	47.331	38		1.01022	84.2075	38		0.672879	-26.657	38		0.672879	128.876	38		74.5642	-3.3304	38		73.6484	151.441
39		1.0403	48.4226	39		1.0403	85.731	39		0.693848	-25.6535	39		0.693848	129.695	39		75.9875	-2.08185	39		75.1004	153.059
40		1.07039	49.4501	40		1.07039	87.3185	40		0.714818	-24.6577	40		0.714818	130.522	40		77.4108	-0.851935	40		76.5523	154.696
41		1.10048	50.4163	41		1.10048	88.9672	41		0.735788	-23.6698	41		0.735788	131.356	41		78.8341	0.359467	41		78.0042	156.353
42		1.13057	51.3245	42		1.13057	90.6741	42		0.756758	-22.6896	42		0.756758	132.199	42		80.2574	1.55251	42		79.4561	158.029
43		1.16065	52.1781	43		1.16065	92.4355	43		0.777727	-21.7173	43		0.777727	133.049	43		81.6807	2.72735	43		80.908	159.724
44		1.19074	52.9807	44		1.19074	94.248	44		0.798697	-20.7529	44		0.798697	133.907	44		83.104	3.88416	44		82.3599	161.438
45		1.22083	53.7359	45		1.22083	96.1078	45		0.819667	-19.7963	45		0.819667	134.773	45		84.5273	5.02313	45		83.8118	163.171
46		1.25091	54.4473	46		1.25091	98.0114	46		0.840636	-18.8476	46		0.840636	135.647	46		85.9506	6.14444	46		85.2637	164.922
47		1.281	55.1185	47		1.281	99.9552	47		0.861606	-17.9068	47		0.861606	136.529	47		87.3739	7.2483	47		86.7157	166.691
48		1.31109	55.7527	48		1.31109	101.936	48		0.882576	-16.9739	48		0.882576	137.418	48		88.7972	8.3349	48		88.1676	168.479
49		1.34117	56.3531	49		1.34117	103.951	49		0.903545	-16.0489	49		0.903545	138.316	49		90.2205	9.40448	49		89.6195	170.284
50		1.37126	56.9227	50		1.37126	105.996	50		0.924515	-15.1318	50		0.924515	139.221	50		91.6438	10.4572	50		91.0714	172.107
51		1.40135	57.4641	51		1.40135	108.07	51		0.945485	-14.2226	51		0.945485	140.135	51		93.067	11.4934	51		92.5233	173.947
52		1.43143	57.9797	52		1.43143	110.169	52		0.966455	-13.3213	52		0.966455	141.056	52		94.4903	12.5133	52		93.9752	175.804
53		1.46152	58.472	53		1.46152	112.292	53		0.987424	-12.4279	53		0.987424	141.985	53		95.9136	13.517	53		95.4271	177.679
54		1.49161	58.9428	54		1.49161	114.436	54		1.00839	-11.5425	54		1.00839	142.923	54		97.3369	14.5048	54		96.879	179.569
55		1.5217	59.3942	55		1.5217	116.6	55		1.02936	-10.6649	55		1.02936	143.868	55		98.7602	15.4771	55		98.3309	181.476
56		1.55178	59.8278	56		1.55178	118.781	56		1.05033	-9.79524	56		1.05033	144.82	56		100.184	16.434	56		99.7829	183.4
57		1.58187	60.2452	57		1.58187	120.979	57		1.0713	-8.93343	57		1.0713	145.781	57		101.607	17.3758	57		101.235	185.338
58		1.61196	60.6476	58		1.61196	123.191	58		1.09227	-8.07949	58		1.09227	146.75	58		103.03	18.3027	58		102.687	187.293
59		1.64204	61.0365	59		1.64204	125.417	59		1.11324	-7.23338	59		1.11324	147.726	59		104.453	19.2151	59		104.139	189.263
60		1.67213	61.4129	60		1.67213	127.656	60		1.13421	-6.39509	60		1.13421	148.711	60		105.877	20.1131	60		105.591	191.247
61		1.70222	61.7778	61		1.70222	129.906	61		1.15518	-5.56461	61		1.15518	149.703	61		107.3	20.9971	61		107.042	193.247
62		1.7323	62.1322	62		1.7323	132.167	62		1.17615	-4.74189	62		1.17615	150.703	62		108.723	21.8672	62		108.494	195.26
63		1.76239	62.4769	63		1.76239	134.437	63		1.19712	-3.92693	63		1.19712	151.71	63		110.147	22.7238	63		109.946	197.288
64		1.79248	62.8126	64		1.79248	136.716	64		1.21809	-3.11968	64		1.21809	152.726	64		111.57	23.5671	64		111.398	199.33
65		1.82257	63.1401	65		1.82257	139.004	65		1.23906	-2.32012	65		1.23906	153.749	65		112.993	24.3975	65		112.85	201.386
66		1.85265	63.46	66		1.85265	141.299	66		1.26003	-1.52822	66		1.26003	154.779	66		114.416	25.215	66		114.302	203.454
67		1.88274	63.7728	67		1.88274	143.601	67		1.281	-0.743932	67		1.281	155.818	67		115.84	26.0201	67		115.754	205.536
68		1.91283	64.0791	68		1.91283	145.91	68		1.30197	0.0327694	68		1.30197	156.863	68		117.263	26.8129	68		117.206	207.63
69		1.94291	64.3793	69		1.94291	148.225	69		1.32294	0.801927	69		1.32294	157.917	69		118.686	27.5937	69		118.658	209.737
70		1.973	64.6738	70		1.973	150.545	70		1.34391	1.56358	70		1.34391	158.978	70		120.11	28.3627	70		120.11	211.856
								71		1.36488	2.31778	71		1.36488	160.046
								72		1.38585	3.06455	72		1.38585	161.122
								73		1.40682	3.80396	73		1.40682	162.205
								74		1.42779	4.53605	74		1.42779	163.296
								75		1.44876	5.26086	75		1.44876	164.394
								76		1.46973	5.97846	76		1.46973	165.498
								77		1.4907	6.68888	77		1.4907	166.611
								78		1.51167	7.39219	78		1.51167	167.73
								79		1.53264	8.08844	79		1.53264	168.856
								80		1.55361	8.77768	80		1.55361	169.99
								81		1.57458	9.45998	81		1.57458	171.13
								82		1.59555	10.1354	82		1.59555	172.277
								83		1.61652	10.804	83		1.61652	173.431
								84		1.63748	11.4658	84		1.63748	174.592
								85		1.65845	12.1209	85		1.65845	175.759
								86		1.67942	12.7694	86		1.67942	176.933
								87		1.70039	13.4113	87		1.70039	178.114
								88		1.72136	14.0467	88		1.72136	179.301
								89		1.74233	14.6756	89		1.74233	180.495
								90		1.7633	15.2982	90		1.7633	181.695
								91		1.78427	15.9144	91		1.78427	182.901
								92		1.80524	16.5244	92		1.80524	184.114
								93		1.82621	17.1282	93		1.82621	185.333
								94		1.84718	17.7259	94		1.84718	186.558
								95		1.86815	18.3175	95		1.86815	187.789
								96		1.88912	18.9032	96		1.88912	189.025
								97		1.91009	19.483	97		1.91009	190.268
								98		1.93106	20.0569	98		1.93106	191.517
								99		1.95203	20.625	99		1.95203	192.771
								100		1.973	21.1875	100		1.973	194.032

## Sheet: XLSTAT_20200506_121135_1_HID
	Var1	Var2
Var1	1	0.321232
Var2	0.321232	1

## Sheet: XLSTAT_20200506_121135_1_HID1
			62.1	1.9		1.9	62.1
			181.1	1.65		1.65	181.1
			260.6	2.6		2.6	260.6
			67.6	1.63		1.63	67.6
			166.3	1.9		1.9	166.3
			179.5	2		2	179.5
			99.1	0.7		0.7	99.1
			126.5	1.3		1.3	126.5
			182	1.2		1.2	182
			141.4	0.5		0.5	141.4
			278.3	0.7		0.7	278.3
			322.1	0.7		0.7	322.1
			31	0.21		0.21	31
			78.8	0.28		0.28	78.8
			168.6	0.32		0.32	168.6
			76.6	0.2		0.2	76.6
			56	0.15		0.15	56
			105.5	0.12		0.12	105.5

## Sheet: XLSTAT_20200506_115402_1_HID
	Var1	Var2
Var1	1	0.321232
Var2	0.321232	1

## Sheet: XLSTAT_20200506_115402_1_HID1
			62.1	1.9		1.9	62.1
			181.1	1.65		1.65	181.1
			260.6	2.6		2.6	260.6
			67.6	1.63		1.63	67.6
			166.3	1.9		1.9	166.3
			179.5	2		2	179.5
			99.1	0.7		0.7	99.1
			126.5	1.3		1.3	126.5
			182	1.2		1.2	182
			141.4	0.5		0.5	141.4
			278.3	0.7		0.7	278.3
			322.1	0.7		0.7	322.1
			31	0.21		0.21	31
			78.8	0.28		0.28	78.8
			168.6	0.32		0.32	168.6
			76.6	0.2		0.2	76.6
			56	0.15		0.15	56
			105.5	0.12		0.12	105.5

## Sheet: XLSTAT_20200506_115402_1_HID2
0.12	0	31	0
0.12	6	31	2
0.378	6	60.9	2
0.378	0	60.9	0
0.378	1	60.9	4
0.636	1	90.8	4
0.636	0	90.8	0
0.636	3	90.8	2
0.894	3	120.7	2
0.894	0	120.7	0
0.894	0	120.7	2
1.152	0	150.6	2
1.152	0	150.6	0
1.152	2	150.6	3
1.41	2	180.5	3
1.41	0	180.5	0
1.41	2	180.5	2
1.668	2	210.4	2
1.668	0	210.4	0
1.668	2	210.4	0
1.926	2	240.3	0
1.926	0	240.3	0
1.926	1	240.3	1
2.184	1	270.2	1
2.184	0	270.2	0
2.184	0	270.2	1
2.442	0	300.1	1
2.442	0	300.1	0
2.442	1	300.1	1
2.7	1	330	1
2.7	0	330	0

## Sheet: XLSTAT_20200506_114435_1_HID
	Var1	Var2
Var1	1	0.421108
Var2	0.421108	1

## Sheet: XLSTAT_20200506_114435_1_HID1
			62.1	1.9		1.9	62.1
			181.1	1.65		1.65	181.1
			260.6	2.6		2.6	260.6
			67.6	1.63		1.63	67.6
			166.3	1.9		1.9	166.3
			179.5	2		2	179.5
			99.1	0.7		0.7	99.1
			126.5	1.3		1.3	126.5
			182	1.2		1.2	182
			141.4	0.5		0.5	141.4
			278.3	0.7		0.7	278.3
			322.1	0.7		0.7	322.1
			31	0.21		0.21	31
			78.8	0.28		0.28	78.8
			168.6	0.32		0.32	168.6
			76.6	0.2		0.2	76.6
			56	0.15		0.15	56
			105.5	0.12		0.12	105.5

[truncated: 5 more sheets: XLSTAT_20200506_114435_1_HID2, XLSTAT_20200506_112010_1_HID3, XLSTAT_20200506_112010_1_HID2, XLSTAT_20200506_112010_1_HID1, XLSTAT_20200506_112010_1_HID]
